# Supplementary material for: RKC-B1 Blocks Activation of NF-κB and NLRP3 Signaling Pathways to Suppress Neuroinflammation in LPS-Stimulated Mice
Source: Mar Drugs. 2021 Jul 28;19(8):429. doi: 10.3390/md19080429 (PMC8398414; doi:10.3390/md19080429)
Supplement: Supplementary file 1 [file marinedrugs-19-00429-s001.zip]

Archive with 1 entries (1 files):
- marinedrugs-1319041-SI.pdf
